# Supplementary material for: Serologic Rebound after Stopping Azoles for Primary Pulmonary Coccidioidomycosis: A Case-Controlled Observational Study
Source: J Fungi (Basel). 2023 Sep 1;9(9):901. doi: 10.3390/jof9090901 (PMC10532748; doi:10.3390/jof9090901)
Supplement: Supplementary file 1 [file jof-09-00901-s001.zip]

Archive with 1 entries (1 files):
- jof-2541492-supplementary.pdf
